# Supplementary material for: Effectiveness of the mushroom technique versus morcellation in en bloc bipolar prostate enucleation for prostates over 80 mL
Source: PLoS One. 2025 Sep 23;20(9):e0331142. doi: 10.1371/journal.pone.0331142 (PMC12456821; doi:10.1371/journal.pone.0331142)
Supplement: S1 Table — (XLSX) [file pone.0331142.s001.xlsx]

## Sheet: Munka1
Variables	1. month			3. month			6. month
	Mushroom	Morcellation	p value	Mushroom	Morcellation	p value	Mushroom	Morcellation	p value
PSA (ng/ml), median [IQR]	0.45 [0.16-0.88]	0.4 [0.18- 0.99]	0.860	0.41 [0.23-0.76]	0.42 [0.17-1.04]	0.949	0.44 [0.21- 1.04]	0.60 [0.55-0.88]	0.440
PSA reduction from baseline (%), median [IQR]	93.99 [87.69-97.66]	94.8 [84.44-98.33]	0.612	92.72 [87.23-97.03]	94.8 [82.92-96.76]	0.262	92.86 [88.16-97]	87.58 [77.73-93.74]	0.328
Qmax (ml/s), median [IQR]	20.85 [15.6-27.4]	17 [11.04-25.45]	0.022	23.4 [17.75-31.5]	23.5 [18.17-26.5]	0.664	23.62 [16.6-34]	23.25 [17.15-35.77]	0.816
Qave (ml/s), median [IQR]	10.7 [6.7- 13.05]	9.05 [5.87-12.6]	0.088	11.8 [8.4-15.1]	11.6 [7.7-15.57]	0.900	12.4 [8.8-17]	11.2 [10.05-20.58]	0.884
PVR urine (ml), median [IQR]	20 [0-30]	0 [0-30]	0.314	20 [0-40]	0 [0-30]	0.065	20 [0-40]	0 [0-25]	0.278
IPSS, median [IQR]	11 [6-16]	9 [6-16]	0.222	8 [5-11]	7 [5-10]	0.746	6.5 [3-10.5]	3.5 [1.5-5]	0.085
QoL, median [IQR]	2 [1-4]	2 [1-4]	0.402	1 [1-3]	1.5 [1-3]	0.812	1 [1-2]	0.5 [0-1]	0.055
IIEF-5, median [IQR]	10 [5-18]	10 [5-17]	0.789	9 [5-16]	10 [5-16.5]	0.778	9.5 [5-16.5]	14 [8.5-17.5]	0.538
PSA: Prostate-Specific Antigen
Qmax: maximum flow rate
Qave: avarage flow rate
PVR: post-void residual
IPSS: International Prostate Symptom Score
QoL: Quality of Life
IIEF-5: International Index of Erectile Function
TSUI: Transient Stress Urinary Incontinence
