# Supplementary material for: Effectiveness of the mushroom technique versus morcellation in en bloc bipolar prostate enucleation for prostates over 80 mL
Source: PLoS One. 2025 Sep 23;20(9):e0331142. doi: 10.1371/journal.pone.0331142 (PMC12456821; doi:10.1371/journal.pone.0331142)
Supplement: S2 File — (XLSX) [file pone.0331142.s002.xlsx]

## Sheet: Sheet1
n	Age	BMI	ASA score	Praeoperative PSA (ng/ml)	Prostate volume by ultrasound (ml)	PSA density (ng/mL2)	Antiplatelet therapy, 0: no, 1: yes	BPH related drugs (0: no, 1: alpha-blocker, 2: 5-ARI + alpha-blocker)	Urinary retention (0: no, 1: yes)	Praeop . Qmax (ml/s), empty: urinary retention	Praeop.Qave (empty: urinary retention)	Praeop.Vcomp (empty: urinary retention)	Praeop. IPSS (empty: urinary retention)	Praeop.QoL	Praeop. PVR (empty: urinary retention)	Praeop. IIEF-5	Praeop.urine culture (0: neg, 1: pos)	Praeop. haemoglobin	Praeop. sodium	Praeop. creatinine	OP time (min)	0: mushroom technique , 1: morcellation	Enucleated prostate weight (g)	Enucleation efficacy (g/min)	Catheter (day)	Length of hospital stay	Postop. haemoglobin	Posztop.creatinine	Postop. Sodium	Histology (1: BPH, 2: PCa)	1. month - Qmax (ml/s)	1 month - Qave (ml/s)	1 month - Vcomp (ml)	1. month - IPSS	1. month - QoL	1. month - IIEF-5	1. month - PVR (ml)	1. month - PSA	3. month - Qmax	3. month - Qave	3. month - Vcomp	3 month - IPSS	3. month - QoL	3. month - IIEF-5	3. month - PVR (ml)	3. month - PSA	6. month - Qmax	6. month - Qave	6. month - Vcomp
1	71	30	2	16.39	85	0.192824	0	1	1					6		22	0	152	140	99	90	0	54	0.6	3	4	153	75	141	2	17	13.4	210	15	1	22	0	0.13
2	76	31	3	7.19	130	0.0553077	0	2	1					5		5	1	153	140	83	120	0	123	1.025	3	4	109	106	145	1	20.8	12	259	8	3	11	0	0.15	20.1	12	397	4	1	15	20	0.22	29.2	12.4	593
3	74	27	2	4.27	120	0.0355833	0	2	1					2		10	1	139	142	95	90	0	98	1.08	3	4	125	89	140	1	11.7	6.4	185	7	2	12	0	0.3	36.7	9.4	393	6	0	15	0	0.33	26.5	15.7	244
4	85	24	3	17.48	153	0.114248	0	2	0	4.5	2.1	130	15	2	500	5	1	134	141	100	140	0	115	0.82	7	4	104	116	145	1	17.2	9.4	249	11	2	5	130	0.45	16.4	8.7	132	13	1	5	100	0.52	13.5	8.3	130
5	61	27	1	3.36	80	0.042	0	0	0	5.3	2.1	177	13	3	100	25	0	156	138	66	60	0	35	0.58	4	5	131	68	142	1	22.8	11.6	321	9	1	24	50	0.9	8.5	5.9	279	7	1	25	50	1.04	10.4	7	421
6	77	29	3	12	80	0.15	1	1	1					6		9	0	128	137	71	60	0	42	0.7	4	5	112	72	138	1	20.6	11.7	191	4	3	8	0	3.64	21.6	11.7	280	12	3	15	50	2.49
7	77	22	3	21.7	160	0.135625	0	1	0	3.4	1.9	80	21	6	50	5	0	139	137	65	120	0	135	1.04	3	4	114	79	139	1	17.2	8.6	142	5	2	5	20	0.3	18.2	7.6	153	5	2	5	15	0.31	6	3.6	167
8	65	42	2	7.96	140	0.0568571	0	1	0	10.8	7.7	390	20	6	400	9	0	145	142	98	100	0	86	0.86	3	4	112	95	139	1	24.6	8.3	789	8	2	9	200	1.17	26.7	8.4	698	7	1	9	80	0.7	24.2	13.1	511
9	77	24	2	7.11	85	0.0836471	0	0	1					6		18	1	147	139	81	40	0	60	1.5	3	4	125	80	144	1	19.7	7.2	335	5	0	17	20	2.01	19.2	12.4	250	12	0	21	20	1.18	37.4	22.7	256
10	63	25	2	3.4	80	0.0425	0	1	1					6		17	1	155	140	72	70	0	58	0.82	4	4	126	74	136	1	23.6	11.9	159	5	1	20	0	0.39	14	7.6	74	12	2	15	0	0.27	30.4	13.1	225
11	68	28	2	4.59	80	0.057375	0	2	0	6.9	2.6	222	11	4	180	22	0	166	141	76	60	0	45	0.75	4	4	137	57	143	1	27.4	12.9	242	6	2	17	0	1	44.9	26.7	558	7	2	15	60	0.63	44.9	26.7	558
12	67	30.9	3	2.98	116	0.0256897	0	0	0	5.7	3.2	134	28	2	80	20	1	137	139	108	90	0	108	1.2	3	4	108	106	141	1	19	10	212	7	2	20	0	0.15	15.1	8.4	389	5	2	16	35	0.73	17	11.8	274
13	62	26	2	16.2	88	0.184091	0	1	1					6		17	0	149	142	76	50	0	50	1	3	4	116	69	141	1	32.5	12.5	298	12	4	17	30	0.69	32	16.5	277	9	2	14	30	0.76	34.2	15.9	339
14	64	32	3	6.84	110	0.0621818	0	0	1					6		14	1	170	139	55	80	0	82	1.025	3	4	158	55	138	1	17.7	7.8	121	12	1	9	0	0.6	51.7	11.8	195	4	0	11	20	0.48	34	12.3	262
15	81	22	3	3.8	133	0.0285714	0	0	1					6		15	1	128	140	149	90	0	87	0.96	3	3	95	141	139	1	8.6	1.6	68	7	2	10	100	0.18
16	76	24	3	14.4	90	0.16	0	0	1					6		16	1	124	140	61	70	0	76	1.08	3	4	101	56	137	1	12.7	3.8	91	5	2	15	30	0.53
17	63	27	2	8.72	80	0.109	0	2	0	4.2	1.5	124	20	5	300	24	0	143	140	148	60	0	60	1	3	4	98	125	142	1	25.3	13.3	272	12	6	22	15	0.72	22.2	11	302	5	5	5	15	0.66	25.6	14.4	279
18	68	23	2	5.32	85	0.0625882	0	2	0	24.4	10.08	236	8	1	100	21	0	147	143	122	50	0	48	0.96	3	4	132	106	139	1	13.6	5.1	83	6	0	19	0	1.01	23.5	13.9	258	5	1	7	20	2.07	23.3	10.8	187
19	60	27	2	5.71	90	0.0634444	0	1	1					6		25	1	149	141	68	80	0	88	1.1	3	4	132	80	140	1	29.8	12.2	226	3	0	25	12	0.45	36.8	15.5	194	9	1	21	10	0.43	39.3	23.8	537
20	64	30	3	12	150	0.08	0	2	0	12	4.9	249	24	3	20	5	0	141	143	79	90	0	116	1.28	4	5	111	78	138	1	7.7	4.5	144	22	5	5	10	1.24	15.3	8	245	13	4	5	40	0.42	16	7.4	126
21	66	30.7	2	10.5	107	0.0981308	0	1	1					6		5	1	153	140	82	90	0	106	1.17	3	4	134	78	139	1	26.6	12.4	287	14	3	5	20	0.1	26.2	14.1	324	8	2	5	30	0	19.3	12.5	299
22	75	27.2	3	2.92	80	0.0365	1	2	0	8.2	4.8	299	17	2	300	9	0	140	140	78	60	0	50	0.83	3	4	135	79	143	1	34.8	17.3	297	6	2	5	95	0.12	19.7	11.3	238	6	1	9	20	0.3	17.4	11.1	262
23	71	30	2	3.78	89	0.0424719	0	1	0	17.3	7.5	355	13	3	40	15	0	148	142	81	40	0	36	0.9	3	4	142	65	138	1	15.6	9	340	6	3	10	20	1.11	20	11.2	299	4	1	16	15	0.39	34.4	15	312
24	78	27	2	4.17	110	0.0379091	0	2	0	7.6	3.1	193	16	2	200	17	0	158	138	69	80	0	84	1.05	3	4	142	66	140	1	16.3	10	116	21	4	15	10	0	10.4	6.8	134	22	6	5	80	0	7.7	5.7	164
25	64	35.6	2	4.16	117	0.0355556	0	2	0	12.2	5.2	128	23	3	70	19	0	152	142	74	90	0	73	0.81	3	3	132	65	141	1	20.4	5.7	80	18	5	20	10	0.1	18.2	6.4	100	23	5	25	15	0.12	20.3	9.4	91
26	76	32.7	2	1.51	80	0.018875	1	2	0	9.9	3.4	95	24	6	400	5	0	137	139	64	50	0	38	0.76	2	3	142	63	139	1	6	3.2	198	16	1	5	115	0.21	8.3	4.5	227	9	1	5	125	0.14	8.1	5.5	229
27	63	30.6	2	12.7	140	0.0907143	0	1	1					6		19	0	151	139	90	90	0	95	1.05	3	4	127	89	138	1	31.7	15.1	406	4	4	17	0	0.88	38.6	15.1	228	4	1	20	0	0.47	45.2	20.1	536
28	61	31.6	3	10.2	85	0.12	1	0	1					6		20	1	149	140	81	70	0	55	0.78	3	4	139	163	143	1				10	2	19	0	0.58	51.9	25.7	254	10	6	6	0	0.4	66.5	39.2	302
29	72	25.8	4	7.6	86	0.0883721	0	1	1					6		16	0	121	142	56	60	0	59	0.98	3	4	109	53	141	1	22.1	10.4	223	19	4	5	30	0.37	32.5	16.1	264	7	1	5	40	2.15	18.7	10.2	115
30	70	25.4	3	5.22	80	0.06525	0	2	0	6.3	2.9	152	30	4	200	5	0	153	142	90	50	0	51	1.02	3	4	130	93	147	1					6	5	0	0.11					6	5	0	0.25	14	6.2	181
31	70	37.3	3	11.4	170	0.0670588	0	1	0	16.3	7.2	206	19	5	250	9	0	155	140	65	90	0	69	0.76	3	4	134	65	139	1	10.1	6.9	430	11	2	5	0	3.52	4.5	2.6	187	9	2	11	0	2	13	7.7	296
32	81	28.3	3	39.8	150	0.265333	0	1	1					6		15	1	134	137	63	120	0	137	1.14	3	4	106	64	140	1	19.5	12.7	410	20	3	20	50	0.93	21.5	14.4	236	18	3	13	0	1.09	16.6	9.8	184
33	76	24.8	3	7.28	88	0.0827273	0	1	1					6		20	0	159	140	57	60	0	56	0.93	3	4	140	62	144	1	8	5.1	32	30	6	19	0	1.08	24.2	15.1	137	15	5	5	20	0.93	17.7	10.7	204
34	73	39.6	3	2	180	0.0111111	0	1	1					6		5	1	147	143	78	140	0	153	1.09	3	4	108	65	140	1	16.9	7.4	204	15	0	5	0	0	14.5	4.8	166	0	0	15	0	0.13
35	71	22.5	2	11.8	80	0.1475	0	1	1					6		5	1	147	139	65	40	0	50	1.25	3	4	129	60	144	1	28.1	11.1	408	19	2	12	25	1.41	32.7	18.5	754	5	1	10	100	0.39
36	57	30.1	1	8.23	120	0.0685833	0	1	0	12.9	6.4	192	17	5	120	15	0	155	140	85	70	0	69	0.98	3	4	145	79	145	1	35.4	14.6	259	22	5	15	50	0.72	45.4	17.9	188	17	3	7	60	0.83	38.5	21.3	317
37	76	28.3	3	7.69	128	0.0600781	0	0	1					6		23	1	145	142	115	90	0	84	0.93	3	4	102	114	144	1				20	6	6	0	0.28				10	2	5	0	0.29	14.2	7.3	150
38	77	28.3	2	5.04	85	0.0592941	0	0	1					6		10	0	136	137	69	65	0	56	0.86	3	4	144	88	138	1	13.6	4.1	98	12	5	17	0	1.37	13	4.6	171	6	4	5	20	2.58	5.6	2.1	77
39	67	30.2	3	32.49	130	0.249923	0	0	1					6		5	1	143	143	119	120	0	100	0.83	3	4	127	88	140	1	15.3	14.3	182	10	4	21	0	0.54	27	25.05	278	2	1	18	30	0.71
40	68	38	3	2.24	130	0.0172308	0	0	1					6		6	1	131	140	88	140	0	121	0.86	3	4	106	92	141	1				25	2	10	30	0.11	31.3	16.4	383	6	2	5	50	0.17	15.3	7.1	69
41	64	36.6	3	1.74	100	0.0174	1	1	1					5		9	1	97	141	87	66	0	90	0.73	3	4	102	81	138	1				13	6	5	65	0.15				7	0	15	10	0.23	16.3	9.9	250
42	70	33	2	4.76	104	0.0457692	0	1	0	9.1	4	155	15	5	30	5	1	143	139	99	67	0	90	0.74	4	4	143	97	141	2	25.6	12.9	226	11	4	7	15	0.14	31.5	18.5	275	10	2	5	15	0.13	27.2	17	223
43	74	26.1	3	9.08	94	0.0965957	0	1	0	5.4	2.8	37	7	1	300	6	1	140	141	86	70	0	50	0.71	2	3	128	69	139	1	30.5	13.5	189	16	6	5	20	1.14									35.7	22.2	436
44	73	24.1	2	6.5	107	0.0607477	0	0	1					6		6	0	155	143	87	70	0	53	0.75	3	4	138	77	140	1	13.1	7.2	124	12	6	5	0	0.8	11.4	5.9	95	8	6	7	0	0.63
45	75	34.4	3	2.53	80	0.031625	0	2	0	15	6.6	198	11	1	60	10	0	161	141	85	80	0	56	0.7	2	3	140	84	139	2	13.3	7.1	100	13	0	13	10	0.22
46	85	26.7	3	10.5	80	0.13125	0	0	1					6		14	0	141	141	151	90	0	68	0.75	3	4	127	128	139	1	20	9.2	254	18	4	17	30	0.78	20.4	12.8	364	9	5	17	0	0.53	17.9	8.8	297
47	75	27.8	3	7.51	80	0.093875	1	1	1					6		8	1	140	139	109	50	0	48	0.96	2	3	133	81	140	1	11.7	5.9	126	7	0	12	10	1.02	22.5	10.7	177	4	1	5	15	0.38
48	72	23.3	3	2.51	100	0.0251	0	0	0	8.3	4.1	195	17	2	150	25	0	151	138	68	100	0	84	0.84	3	4	118	59	140	1				28	6	25	14	0.18	34	13.1	193	10	1	5	20	0.24
49	60	26.3	2	6.64	80	0.083	0	0	0	3.67	1.63	47	17	4	500	5	0	158	145	86	90	0	58	0.64	3	4	140	79	143	1	19.7	11.5	373	6	1	5	100	2.05	17.4	9.9	396	9	1	5	30	0.99
50	66	20.8	2	8.86	100	0.0886	0	2	0	7.9	2.9	129	33	6	30	9	1	122	143	74	100	0	90	0.9	2	3	122	79	142	1	25.7	9.2	166	12	0	11	20	0.37	26.3	8.4	165	8	1	21	0	0.38
51	69	26.3	2	3.94	103	0.0382524	0	1	0	9	5.2	168	21	3	110	20	1	145	141	77	100	0	78	0.78	3	4	109	104	139	1	20.8	12.7	182	6	3	22	48	0.13
52	73	28.7	2	4.17	80	0.052125	0	1	1					5		10	1	144	141	63	50	0	40	0.8	3	4	143	65	142	1	43.4	20.4	382	4	1	5	30	0.61	24.1	12.3	250	3	1	5	0	0.76
53	71	27	3	11	155	0.0709677	0	0	1					6		5	1	138	135	75	120	0	136	1.13	7	8	111	82	138	1	26.8	14.1	536	14	4	6	30	0.22	27.51	14.72	504.75
54	56	32.4	2	10.3	85	0.121176	0	2	0	17.36	10.8	185	21	3	50	23	0	146	140	70	60	0	40	0.66	3	4	144	66	142	1	35.5	13.7	228	16	6	23	60	0.44	49.8	29.9	527	9	3	22	90	0.87
55	79	25.8	3	5.83	80	0.072875	0	1	0	17.4	4.8	252	16	2	130	19	0	148	142	89	60	0	49	0.81	3	4	141	118	142	1	22.2	11	532	12	1	20	50	0.8	25.5	10.8	390	6	2	18	20	0.41	27.4	13	429
56	75	27.8	3	8.08	100	0.0808	0	0	1					6		5	0	146	140	97	90	0	75	0.83	3	4	133	95	143	1	16.8	6	88	6	2	5	30	0.46
57	79	24.5	3	9.3	125	0.0744	0	2	1					6		5	1	163	145	124	90	0	90	1	3	4	120	127	145	1				10	3	15	0	0	16.6	6.2	120	8	1	11	70	0
58	82	24	3	11.8	80	0.1475	0	0	1					6		6	1	129	140	152	65	0	57	0.95	4	5	129	152	140	1	17.7	9.6	152	3	0	5	20	0.28	18.7	10.9	198	0	0	5	50	0.42	22.5	10.5	162
59	83	26	3	32.2	230	0.14	0	1	1					6		23	1	154	142	111	150	0	185	1.23	3	4	110	149	138	1						5	0	0
60	66	23.8	2	4.05	125	0.0324	0	0	1					6		18	1	141	141	55	70	0	86	1.22	3	4	140	71	140	1	26.7	5	90	24	6	5	0	0									74.8	53.5	230
61	65	31	2	0.33	125	0.00264	0	1	1					6		22	1	141	137	68	90	0	95	1.05	3	4	146	49	137	1	34	21.8	488	0	0	23	30	0
62	63	34.6	2	7	95	0.0736842	0	0	1					18		18	1	158	141	85	70	0	54	0.77	3	4	145	113	141	1	36.2	15.2	276	7	3	18	0	0.36
63	84	28.8	3	10.6	210	0.0504762	0	2	1					6		5	1	143	141	91	150	0	179	1.19	3	4	118	103	142	1				15	1	5	0	0
64	70	28.7	2	4.61	85	0.0542353	0	0	1					6		10	1	152	140	74	40	0	27	0.675	3	4	142	73	138	1	31.6	18.7	581	19	3	19	30	0.94
65	83	23.9	3	7.7	130	0.0592308	0	1	1					6		9	1	134	138	79	90	0	89	0.98	3	4	119	67	137	1				15	4	5	0	0.64
66	69	26	3	11	85	0.129412	0	1	1					6		12	1	146	142	72	60	0	42	0.7	3	4	138	69	139	2	7.4	3.7	57	12	3	22	0	0.6
67	63	22	3	5.87	80	0.073375	1	2	1					6		5	1	148	141	136	50	0	46	0.92	3	4	143	130	140	1							30	0.09
68	67	29.1	3	2.99	98	0.0305102	0	1	0	6.6	4.2	131	28	6	220	7	0	152	141	63	60	0	61	1.016	3	4	155	55	140	1	5.39	3.78	55	13	2	12	0	0.26	14.76	10.7	105	12	2	8	0	0.32	23.62	17.05	231
69	74	24.3	3	5.65	80	0.070625	0	1	0	14.5	6.3	221	20	6	100	5	0	151	140	95	50	0	50	1	3	4	126	85	142	1
70	80	37	3	2.05	114	0.0179825	0	2	0	9	4.6	104	25	4	55	9	0	135	143	57	80	0	88	1.1	3	4	121	53	146	1	15.9	6.7	399	16	3	5	30	0.17
71	67	27.9	2	1.63	80	0.020375	0	1	0	5.4	3.1	268	16	5	150	5	0	156	141	67	45	0	33	0.73	2	3	120	44	139	1	40	24.6	362	0	0	5	15	0.25
72	73	33.6	2	3.9	84	0.0464286	0	2	1					6		10	1	143	138	80	70	0	73	1.04	2	3	124	79	136	1																	14.1	8	101
73	67	34.6	3	3.74	105	0.035619	0	2	0	7.8	4	229	30	5	120	11	0	160	138	92	80	0	78	0.975	2	3	145	73	137	1																	35	14.8	434
74	74	34.5	2	8.44	140	0.0602857	0	1	0	17.1	5.7	232	23	5	90	16	0	150	138	72	100	0	114	1.14	2	3	138	68	139	1	12.3	7	127	19	4	11	0	0									19	10.4	205
75	70	35.4	2	5.69	168	0.033869	0	0	0	10.4	5.1	153	24	1	50	5	1	124	138	81	120	0	94	0.78	3	4	107	92	141	1
76	75	22.5	3	3.22	125	0.02576	0	0	1					6		11	1	145	140	81	120	0	92	0.76	3	4	141	79	141	1	18.2	6.3	136	14	1	9	30	0.14	20.3	10.4	319	4	1	11	82	0	31.1	8.5	334
77	53	24	2	8.9	95	0.0936842	0	1	1					6		24	0	156	146	92	80	0	50	0.625	3	4	151	100	144	1	20.1	9.1	20	3	0	24	20	0.65	29.4	14.4	143	1	0	24	40	0.75
78	65	32.5	2	1.41	124	0.011371	0	0	1					6		17	1	142	142	68	180	0	92	0.51	2	3	132	78	138	1	22	13.2	157	4	0	5	15	0.14	26.5	15.7	233	5	1	5	0	0.16	23.1	14	185
79	78	28.4	3	14.2	89	0.159551	0	1	1					6		14	0	121	141	74	90	0	58	0.64	3	4	114	68	139	1	28.4	16.4	299	13	3	13	10	0.28	30.3	16.3	233	3	0	14	16	0.24	36.6	20.4	397
80	73	30.9	2	4.12	85	0.0484706	0	1	0	12.7	4.5	171	18	3	200	9	0	143	141	73	75	0	45	0.6	3	4	144	64	138	1	23.3	11.7	266	8	3	5	20	0.52	30.1	14.3	198	3	0	11	10	0.43	31.3	19.8	374
81	69	31	2	11.5	132	0.0871212	1	1	0	10.7	5.6	135	9	5	120	9	0	144	137	93	120	0	84	0.7	2	3	114	77	138	1				30	6	5	0	0.67				22	6	5	0	0.2
82	78	29.4	3	0.88	150	0.00586667	0	2	0	5.6	1.8	117	2	1	40	5	1	150	139	201	90	0	79	0.87	2	3	147	207	138	1	11.5	5.1	262	16	4	6	20	0.3	4.7	2	147	15	3	5	25	0.4	12.5	7.7	220
83	69	34.3	3	15.2	136	0.111765	1	2	1					6		19	1	195	142	93	70	0	85	1.21	3	4	177	83	144	1	20.9	5.4	148	24	3	14	0	0.21	21.9	7.9	142	26	4	18	0	0.12
84	76	28.1	3	16.38	114	0.143684	1	1	1					6		5	1	147	138	78	90	0	68	0.75	3	4	139	82	138	1	37.17	13.05	164	10	2	8	30	6.86
85	59	29.7	2	17.4	111	0.156757	0	1	0	5.8	2.3	292	15	4	102	20	0	155	141	79	80	0	68	85	3	4	130	60	139	1	23.96	9.19	190	8	3	5	0	1.4
86	70	28.1	2	7.78	85	0.0915294	0	0	0	8.94	5.97	144	24	5	130	12	0	146	139	67	70	0	55	0.78	2	3	105	70	141	1	14.4	10.08	70	9	3	5	40	0.63
87	64	34.5	2	15	150	0.1	0	1	1					6		22	1	142	146	96	120	0	135	1.125	2	3	123	77	142	1	30.52	18.27	160	1	0	16	0	0.27
88	81	27.8	3	4.2	80	0.0525	0	0	1					6		5	1	126	139	99	60	0	63	1.05	3	4	109	71	139	1	22	12.6	365	18	5	11	85	0.26	20	8.6	172	11	1	5	0	0.2
89	74	25	3	16.9	170	0.0994118	0	1	1					6		5	1	122	141	98	120	0	144	1.2	3	4	104	85	142	1				28	6	5	70	0.39	31.6	12.2	613				30
90	77	21.1	2	6.29	103	0.061068	0	0	1					6		11	1	156	139	87	90	0	87	0.96	1	2	136	81	137	1	24.7	13.8	336	17	4	5	37	0.16									25.4	14.1	298
91	66	24.2	1	19	107	0.17757	0	1	1					6		5	1	156	143	80	120	0	142	1.18	3	4	99	64	143	1	22.1	11.3	304	10	1	5	20	0.36
92	73	23.9	2	22.6	80	0.2825	0	0	1					6		18	1	144	141	68	60	0	53	0.88	2	3	121	63	139	1	21.6	9.9	201	4	1	20	60	0.38	18.4	11	257	10	2	7	30	1.09	21.2	11.3	267
93	68	34.3	2	27.1	171	0.15848	0	0	1					6			1	153	138	99	140	0	163	1.16	3	4	121	97	142	1	21.1	11	275	20	2		30	0.16	31.7	16.6	325				0	0.2	36.25	23.67	194
94	58	30.19	2	6.2	105	0.0590476	1	2	0	19.4	7.2	117	29	5	150	12	0	153	141	60	120	0	91	0.76	3	4	135	67	139	2	18.5	11.6	280	5	1	12	30	1.06
95	80	27.1	3	0.79	80	0.009875	0	0	0	10.9	5.1	189	28	5	300	8	1	137	140	102	60	0	40	0.66	3	4	102	93	140	1	20.5	6	199	15	1	6	30	0	34	5.2	47	10	1	8	20	0
96	72	37.3	3	6.58	100	0.0658	0	0	0	10.1	6.9	430	33	5	300	8	1	143	140	69	80	0	73	0.91	3	4	125	69	144	1	28.2	16	394	9	0	5	0	54	19.8	12.3	192	4	1	5	0	4.77	28.6	16.7	308
97	66	24.3	2	6.07	84	0.0722619	0	0	1					6		15	1	172	139	84	45	0	30	0.66	2	3	159	75	136	1	31	13.1	286	6	2	18	30	1.92
98	67	26.8	2	4.15	85	0.0488235	0	0	1					6		22	1	158	141	87	80	0	57	0.71	2	3	129	155	138	1				13	2	15	0	1.77				11	3	18	30	1.5
99	73	38.09	2	4.62	100	0.0462	0	2	1					6		21	1	144	143	66	60	0	79	1.31	2	3	121	83	143	1	6.2	3.8	150	5	1	18	0	0	16.3	7.7	290	8	1	22	50	0.1
100	70	24.4	3	3.3	80	0.04125	0	0	1					6		11	1	129	143	81	60	0	45	0.75	2	3	113	91	140	1									27.3	11.9	178	22	6	6	30	0.49
101	73	24.8	2	10.6	120	0.0883333	0	0	1					6		8	0	144	141	74	60	1	60	1	3	4	132	116	143	1							30	1.4	11.8	7.3	386	7	2	10	30	1.24
102	69	29.3	3	11	100	0.11	0	0	1					6		5	1	165	145	92	70	0	53	0.76	2	3	146	66	141	1				20	1	5	0	1.07	12.3	6.3	186	24	4	5	0	0.94	22.6	10.8	332
103	66	27.15	2	6.16	150	0.0410667	0	0	1					6		20	1	169	139	50	90	1	120	1.33						1				12	6	18	20	0	41.1	19.2	415	5	4	5	30	0	29.3	11.4	277
104	78	21	3	5.49	140	0.0392143	0	2	1					6		17	1	124	141	84	70	0	50	0.71	2	4	113	78	137	1					6	6	20	0.62
105	64	35.6	2	2.88	80	0.036	0	0	1					6		5	1	151	142	105	70	0	50	0.71	2	3	151	105	142	1	30	7.4	224	22	4	5	0	0.1	23.4	9.4	241	14	3	5	30	0.37
106	65	29.7	2	3.6	90	0.04	0	2	1					6		21	1	152	139	76	70	1	52	0.74	2	3	144	68	140	1	32.1	13.5	282	3	1	21	20	0.56	24.3	6.8	101	4	1	23	30	0.56
107	58	31.8	2	19.8	100	0.198	0	1	1					6		18	0	151	143	94	60	1	68	1.13	2	3	145	78	139	1	39.67	26.17	247	6	2	17	20	1.03	35.2	18	220	7	1	17	0	0.95
108	73	29	2	4.05	85	0.0476471	0	0	1					4		15	0	152	141	67	70	1	40	0.57	2	3	113	52	139	1	17	10.9	323	13	1	16	20	1.37	14.3	7.7	170	5	1	15	70	1.46	17.2	11	243
109	57	30.1	2	35.8	117	0.305983	0	0	1					6		23	0	159	143	70	50	0	42	0.84	2	3	146	62	141	1	33.58	12.92	191	11	1	19	20	0.61	34.42	18.11	151	4	0	24	0	0.86
110	63	30.19	2	14.3	80	0.17875	0	0	1					6		5	1	174	135	99	70	1	78	1.11	2	3	146	101	133	1	14.2	6.2	168	2	1	5	0	0.29
111	75	26.2	3	0.53	120	0.00441667	0	0	1					6		24	1	99	142	102	70	1	86	1.22	1	2	95	118	142	1	34.5	13.5	249	5	1	23	30	0.23
112	81	24.3	3	8.66	80	0.10825	0	0	1					6		5	0	141	140	132	50	1	65	1.3	2	3	107	118	136	1				23	5	5	20	1.69
113	66	38.09	2	1.89	80	0.023625	0	0	0	8.05	3.87	120	20	4	30	11	0	151	141	63	50	1	61	1.22	2	3	127	69	137	1	18.33	6.69	78	6	1	10	0	0.17	18.33	6.69	78	6	1	10	0	0.09
114	66	26.3	2	4.92	80	0.0615	0	2	0	7.8	3.7	281	28	5	400	20	0	147	139	92	50	0	45	0.9	1	2	146	102	138	1	25.1	19.4	515	10	2	24	20	1.89	26.3	19.8	776	7	1	24	50	1.3	25.9	19.2	508
115	74	30.3	2	4.7	80	0.05875	0	2	1					6		15	0	153	139	145	60	1	62	1.03	2	3	127	159	142	1				12	0	5	0	0.09	30.8	11.6	332	8	0	5	0	0
116	78	28.4	3	3.6	80	0.045	0	0	1					6		11	0	119	145	92	55	1	45	0.81	3	4	110	74	141	2	17.3	8.5	176	29	6	10	0	2.52
117	79	31.1	3	36.61	150	0.244067	0	0	1					6		5	0	129	141	99	90	1	115	1.27	3	4	115	86	143	1	3.6	1.7	52	27	2	6	0	0.87
118	74	25.8	2	13.9	80	0.17375	0	1	1					6		21	0	150	141	76	60	0	58	0.96	3	4	132	75	137	1	55.58	32.98	431	2	0	15	0	0.22	17.75	12.75	164	1	0	18	0	0.22
119	72	34.1	2	1.16	100	0.0116	0	0	1					6		8	1	130	135	75	90	0	85	0.94	2	3	123	67	139	1	23.9	12.2	380	11	3	5	80	0.09
120	69	25	2	11.34	100	0.1134	1	0	1					6		18	1	145	137	78	60	0	58	0.96	2	3	131	85	137	1	9.33	3.11	79	11	1	20	0	0.46
121	66	33.13	3	11.9	156	0.0762821	1	0	1					6		20	1	141	143	123	75	1	85	1.13	2	3	137	112	138	1	17.92	6.55	192	6	2	5	0	1.72
122	63	21.78	3	15.2	85	0.178824	0	0	1					6		16	0	146	139	81	50	1	50	1	2	3	133	77	139	1	18.4	9.3	111	9	1	6	0	1.09	24.9	13.1	205	4	0	15	0	0.58	17.1	9.1	101
123	75	28.09	2	13	130	0.1	0	2	0	16.4	7.41	200	18	5	180	7	0	168	115	137	80	1	80	1	2	3	151	113	139	1	36.67	16.69	122	2	1	5	30	13.6
124	65	32	2	10.28	110	0.0934545	0	2	1					6		24	0	156	141	115	60	1	61	1.01	2	3	143	103	140	1	28.17	14.43	210	7	2	15	0
125	61	30.4	2	14.73	100	0.1473	0	2	0	9.17	4.18	126	20	3	30	20	0	157	140	79	120	0	87	0.725	2	3	129	74	141	1	22.17	8.89	36	19	3	5	30	0.56
126	63	32.14	2	80	80	1	0	0	1					6		20	1	147	140	54	60	0	48	0.8	3	4	140	51	136	2	7.7	4.5	125				50
127	67	30.67	2	18	110	0.163636	0	0	1					6		17	1	149	143	90	80	1	89	1.11	2	3	130	76	143	1	21.58	13.39	293	3	2	5	0	0.77	43.67	30.19	245	3	0	16	0	0.33
128	61	28.96	2	9.57	90	0.106333	0	1	1					6		20	1	150	143	75	70	0	67	0.95	3	4	133	79	142	1	45.5	19.08	318.25	6	2	5	20	0.99	55.58	27.27	382	2	0	6	30	0.48	52.58	32.09	418
129	72	25.2	2	3.6	80	0.045	0	0	1					6		19	1	142	138	58	40	1	53	1.325	2	3	126	69	138	1	32.6	12.6	141	3	0	16	0		24.92	17.78	148	4	1	18	0	1.36	42.25	29.76	487
130		20.05	3	6.95	200	0.03475	0	0	1					6		5	1	135	140	100	120	1	170	1.41	2	3	96	91	141	1				15	3	8	0	0.27				6	2	5	0	1.48
131	74	22.3	1	16.6	80	0.2075	0	0	1					6		22	1	148	137	74	60	0	55	0.91	2	3	131	66	138	1	28.6	11	320	11	5	5	0	0.63	29.8	14.9	276	8	0	16	40	0.23	32.9	14.7	246
132	75	25.4	3	45.8	200	0.229	0	0	1					6		5	0	143	142	302	90	1	175	1.94	2	3	120	396	141	1	11.08	7.08	106	9	0	16	50	0.25
133	74	48.4	3	7.26	120	0.0605	0	0	1					6		5	1	134	140	109	80	0	75	0.93	3	4	111	103	141	1	17.3	11.7	267	11	2	5	50	0.82
134	49	24.7	2	10.1	100	0.101	0	0	1					6			0	157	140	72	80	1	80	1	2	3	132	62	139	1	26.5	13.7	197	17	4	25	50	0.66	22.5	9.1	170	4	2	25	0	1.12
135	59	28.3	2	0.58	80	0.00725	0	1	0	6	3.2	157	28	5	50	17	0	163	139	95	60	1	41	0.68	2	3	149	86	136	1	17.7	13.1	237	22	2	19	0	0.4
136	75	28.08	2	9.44	160	0.059	0	1	0	13.6	5.3	202	13	3	100	10	0	143	144	92	90	1	130	1.44	2	3	131	91	138	1	13.7	13.7	360	16	3	5	0	1.22				19	4	5	0	1.36
137	75	21.9	2	24.1	80	0.30125	0	0	1					6		11	0	142	138	102	60	1	45	0.75	2	3	119	121	146	1				6	1	8	50	1.64
138	76	28.3	2	2.36	80	0.0295	0	0	0	3.44	1.5	99	25	5	50	11	0	139	141	89	60	1	60	1	2	3	137	84	141	1	14.25	10.39	249.25	6	0	0	0	0.58	22.17	15.57	418.5	5	0	14	0	0.58
139	54	32.7	2	9.63	100	0.0963	0	0	1					6		24	1	145	137	96	90	1	70	0.77	2	3	138	100	141	1	37.75	15.91	370	7	1	24	50	0.28
140	72	22.9	3	4.8	80	0.06	0	0	1					6		10	0	114	143	75	60	1	55	0.91	2	3	101	78	137	1	13	6.5	140	2	2	5	0	0.21
141	77	25.8	2	9.27	80	0.115875	0	0	1					6		24	0	137	140	97	60	1	61	1.01	2	3	105	152	138	1	16.7	11.3	336	11	0	20	0	0.36	26.3	13.7	196	7	0	12	0	0.42
142	70	32.11	2	7.68	150	0.0512	0	2	0	10.2	3.1	121	17	4	0	19	0	152	140	85	70	1	117	1.67	2	3	132	71	142	1	11	8.23	237	7	0	16	0	0.6	18.17	11.31	280	10	1	17	0	0.43
143	77	26.5	2	4.06	100	0.0406	0	2	0	10	5.6	154	13	2	100	17	0	144	139	75	50	1	64	1.28	2	3	147	66	140	1	19.5	14.86	278	14	2	16	20	0.62	26.5	18.89	119	9	3	19	0	0.27
144	65	34.7	2	5.47	140	0.0390714	0	2	1					6		10	0	142	141	111	70	1	105	1.5	3	4	128	103	141	2	24.9	1.6	173	14	2	5	50	0.65
145	76	32.28	2	7.7	100	0.077	1	0	0	15.3	5.5	183	12	3	300	9	0	144	141	113	60	1	76	1.27	3	4	139	106	138	1	22.3	12.1	279	7	1	10	50	0.15	33.6	16.1	282	8	1	7	50	0.32
146	71	24.2	2	7.94	80	0.09925	0	0	1					6		18	1	142	138	78	50	1	62	1.24	4	5	172	51	145	1								0.67
147	67	24.33	2	23	90	0.255556	0	2	1					6		17	0	145	140	84	60	1	61	1.01	2	3	145	74	138	1	23.5	9.59	287	6	2	5	30	0.78	23.5	11.13	291	5	2	17	30
148	83	27.4	2	7.51	150	0.0500667	0	0	1					6		11	1	135	138	113	80	1	128	1.6	2	3	131	116	137	1	13.5	10.1	191				50	0.49
149	76	25.38	2	3.99	120	0.03325	0	0	1					6			0	138	142	60	70	1	87	1.24	2	3	127	54	139	1	21.58	9.94	148	7	0	23	30	0.2
150	72	28	2	12.2	100	0.122	0	0	1					6		24	0	180	143	80	60	1	75	1.25	2	3	145	109	141	1	11.1	7.2	142	5	2	5	30	0.58
151	69	27.7	2	6.2	150	0.0413333	0	2	0	10	4.1	344	14	4	300	19	0	155	143	112	90	1	105	1.16	3	4	137	97	141	1	27.3	9.9	194	6	0	22	50	0
152	61	40.9	2	2.88	80	0.036	0	0	1					6		5	1	137	138	90	50	1	50	1	2	3	129	102	140	1	11.7	4.7	108	14	4	11	30	0
153	76	26.45	3	12.4	100	0.124	0	0	1					6		24	1	144	135	101	60	1	83	1.38	3	4	129	100	140	1	29.4	19	360	4	0	22	0	0.14
154	86	22.4	3	11.6	100	0.116	0	0	1					6		5	1	128	142	88	60	1	82	1.36	3	4	119	66	139	1								0.18							30	0.18
155	64	32.98	3	12.7	110	0.115455	0	2	1					6			1	120	144	139	90	1	90	1	3	4	131	139	142	1	40.3	12	104	9	1	12	0	0
156	74	27.34	2	9.6	90	0.106667	0	1	0	6.08	2.31	125	31	5	100	5	0	136	143	61	50	1	58	1.16	2	3	126	58	137	1	8.75	5.74	92	7	1	5	0	2.48
157	67	31.02	3	9.1	100	0.091	0	0	1					6		17	0	129	139	86	80	1	80	1	2	3	128	76	140	1				16	6	10	30	2.06
158	70	29.03	3	10.7	100	0.107	0	0	1					6		8	1	144	137	94	80	1	80	1	3	4	124	71	136	1	11.6	6.2	133	23	6	5	0	0.35
159	89	24.39	3	13.4	160	0.08375	0	0	1					6		5	1	122	138	77	90	1	147	1.63	3	4	111	110	140	1	14.6	6.4	248	5	1	5	30	0
160	83	26.4	3	3.43	80	0.042875	0	0	0	6	2.8	177	23	4	200	6	0	144	141	68	50	1	52	1.04	2	3	139	63	141	1	18.7	12.5	298	9	3	11	30	0.38	23.8	15.3	328	5	1	5	30	0.16
161	81	24.77	3	18.8	100	0.188	0	0	1					6		14	0	143	140	112	70	1	75	1.07	2	3	133	111	140	1	10.8	6.6	205	5	1	12	50	1.09
162	76	33.8	3	6.5	100	0.065	0	0	0	6.8	2.7	44	23	6	30	14	0	156	142	86	70	1	86	1.22	3	4	138	75	143	1	29.67	14.3	169	13	4	14	0	0.08
163	76	31.44	2	3.13	80	0.039125	0	0	0	7.6	2.7	96	15	3	300	12	0	153	141	73	60	1	55	0.916	2	3	131	65	144	1	36.9	19.2	555	1	0	13	30	2.31
164	74	29	3	2.72	80	0.034	0	0	1					6		5	1	121	138	104	40	1	50	1.25	2	3	138	100	141	1	19.1	8.8	126	25	6	5	10	0.71	26.9	10.8	69	11	6	5	0	2.1
165	81	24.39	2	7.84	110	0.0712727	0	0	1					6		5	1	128	140	74	90	0	82	0.91	2	3	123	90	138	1	7.1	3.5	46	19	5	5	20	0.52
166	76	26.03	2	5.65	100	0.0565	0	0	0	9.58	4.33	162	25	6	50	5	0	141	141	111	60	0	41	0.68	2	3	143	112	140	2								4.55
167	80	27.68	3	3.48	100	0.0348	0	0	1					6		5	1	133	139	109	50	1	90	1.8	2	3	138	89	142	1	23.92	16.93	194	4	1	16	0	0.75
168	74	28.06	3	6.57	130	0.0505385	0	2	0	8.9	5.5	115	22	4	100	16	0	155	136	76	60	1	75	1.25	3	4	137	79	139	1	6.2	1.8	179	22	2	20	30	0.11
169	76	27.1	3	3.64	130	0.028	0	0	1					6		12	1	137	138	83	60	1	95	1.58	3	4	127	116	140	1							0	0
170	60	24.15	2	8.6	80	0.1075	0	0	1					6		14	0	145	139	102	60	1	49	0.81	3	4	149	93	136	1	27.4	11.7	219	8	1	25	0	0.44
171	68	21.97	2	6	80	0.075	0	0	1					6		16	1	161	141	70	60	1	50	0.83	3	4	129	83	139	1	10.4	3.7	75	6	1	21	0	0
172	62	22.04	3	21.75	90	0.241667	0	0	1					6		12	1	149	141	65	60	1	60	1	3	4	136	76	140	1				3	1	15	0	0.54
173	79	28.71	3	4.42	80	0.05525	0	0	0	12.1	4.3	149	6	1	50	5	0	147	143	92	50	1	40	0.8	2	3	148	92	140	1	12.1	6.2	95	4	1	5	0	0.6
174	63	31.4	3	10	130	0.0769231	0	0	1					6		13	0	134	140	76	90	1	105	1.16	2	3	128	91	136	1	8.6	4.8	70	19	6	5	0	0.33
175	68	27.77	3	27.77	80	0.347125	0	0	1					6		10	0	138	138	91	45	1	55	1.22	3	4	135	74	139	1	8	3	127	1	0	7	100	1.32
176	55	28.7	1	16.7	90	0.185556	0	0	1					6		18	0	161	142	77	50	1	66	1.32	2	3	150	75	138	1	21	9.8	167	5	1	25	0	0.93
177	85	25.58	2	33	85	0.388235	0	0	1					6		10	1	128	143	69	40	1	60	1.5	2	3	124	72	141	1	7.5	2.167	67	20	5	14	0	0.7
178	62	23.99	2	9.78	100	0.0978	0	0	1					6		18	0	134	136	60	61	1	61	1	3	4	138	55	137	1	42.6	20.5	663	8	1	19	0	0
179	79	24.09	2	10.2	80	0.1275	0	0	0	3.8	2.2	233	18	5	30	23	0	139	143	90	40	1	51	1.275	3	4	128	80	144	1	20.9	12.6	172	17	6	23	0	0
180	73	31.05	2	9.84	100	0.0984	0	0	1					6		15	0	108	139	74	60	1	60	1	3	4	93	108	140	1	47.7	18.1	1177	5	2	23	0	2.13
181	91	29.04	2	8.94	80	0.11175	0	0	1					6		5	0	145	139	108	40	1	42	1.05	2	3	120	106	142	1	15.6	6.6	130	11	1	15	0	2.51
182	62	23.89	2	5.51	100	0.0551	0	0	1					6		13	1	141	142	82	60	1	70	1.16	2	3	153	132	138	1	7	3	109	15	3	6	0	0.1
183	81	32.85	3	2.99	80	0.037375	0	0	0	5.9	2.85	304	14	2	300	5	0	137	141	109	60	1	44	0.73	4	5	134	83	140	1	17.9	6.8	347	17	6	5	30	0.38
184	66	23.66	4	26.3	150	0.175333	0	0	1					6		10	1	132	137	74	80	1	127	1.58			83	63	138	1	22.1	12.3	359	3	0	5	80	0.28
185	58	33.95	2	10.5	180	0.0583333	0	0	1					6		12	1	137	142	59	90	1	150	1.66	2	3	127	60	139	1	16.2	6.4	119	18	5	5	0	0.18
186	81	24.51	3	4.38	90	0.0486667	0	0	0	7.5	2.8	128	27	6	200	13	1	115	140	87	50	1	67	1.34	2	3	101	67	144	1	5.3	1.7	42	17	6	5	0	0.3
187	70	36.33	2	14.9	130	0.114615	0	0	1					6		14	1	158	140	84	80	1	100	1.25	4	5	155	107	141	2				16	5	18	0	0.22
188	81	27.68	2	7.08	200	0.0354	0	0	1					6		5	1	156	141	51	100	1	160	1.6	2	3	136	48	144	1	14.8	5.6	74	10	5	5	0	0
189	75	30.12	3	7.66	180	0.0425556	0	2	1					6		12	1	151	143	69	100	1	150	1.5	2	3	126	63	141	1	5.8	3.1	42	8	3	5	0	0
190	69	27.78	2	17.44	150	0.116267	0	2	0	7	0.9	40	19	5	200	19	0	158	142	115	60	1	126	2.1	2	3	157	94	141	1	19.7	8.3	196	4	1	18	0	0.99
191	67	30.93	3	5.02	80	0.06275	0	2	0	11.2	9.3	304	10	3	100	17	0	146	138	78	38	1	58	1.52	2	3	136	95	135	1	15.8	11.6	397	9	2	11	0	0.25
192	61	29.05	3	4.5	80	0.05625	0	2	0	7.8	4	96	20	6	100	20	0	160	140	76	45	1	60	1.33	2	3	141	74	139	1				17	1	9	0	1.54	22.48	15.2	409	10	5	6	0	0.12
193	70	36.23	2	5.44	80	0.068	0	2	1					6		10	1	140	140	85	40	1	55	1.375	2	3	136			1	8.3	2.5	46	9	2	8	30	0
194	69	28.34	2	4.95	80	0.061875	0	2	0	9.7	5.1	223	24	6	250	13	0	140	141	69	35	1	45	1.28	2	3	143	72	142	1	14.1	8.6	340	7	1	11	30	1.51
195	73	28.91	3	5.4	80	0.0675	0	2	0	9	3.88	274	15	2	50	5	1	156	143	83	45	1	60	1.33	2	3	146	82	138	1	4.3	2.3	259	16	4	5	50	0.78
196	60	29.05	2	4.57	80	0.057125	0	2	1					6		19	1	149	140	78	40	1	52	1.3	2	3	147	75	141	1	31.2	15	357	7	1	11	0	0
197	68	26.28	2	1.65	80	0.020625	0	2	1					6		16	1	151	135	75	35	1	45	1.29	3	4	146	57	139	1	17.3	8.1	307	7	3	15	50	0.27
198	67	24.69	2	15.4	130	0.118462	0	2	1					6		15	1	138	136	86	50	1	90	1.8	3	4	129	81	138	2
199	64	27.78	3	0.31	80	0.003875	0	2	1					6		13	1	153	144	91	45	1	45	1	2	3	130	91	141	1	26	11.5	141	8	6	19	0	0				24	5	12	0	0
200	76	30.74	2	20.1	140	0.143571	0	1	1					6		15	1	160	140	85	75	1	116	1.54	2	3	135	87	140	1	13.1	6.3	71	9	0	9	20	20
201	74	33	2	2.79	90	0.031	0	2	1					6		10	1	151	138	77	50	1	65	1.3	2	3	132	74	141	1	26.8	13.4	293	18	1	10	100	0.34	15.36	8	265	8	1	8	0	0.9
202	58	20.9	2	1.12	80	0.014	0	2	0	12.8	5	252	20	4	100	20	1	157	141	79	50	1	58	1.16	2	3	145	81	140	1	16.3	6.4	123	19	1	21	0	0.28
203	74	24.8	3	11.8	120	0.0983333	0	2	1					6		13	0	125	137	90	60	1	100	1.66	2	3	121	96	140	1	24.2	10.1	350	4	4	5	0	0.36
204	77	24.54	3	7.96	100	0.0796	0	2	1					6		13	1	117	134	68	40	1	61	1.52	3	3	111	72	138	1	38.5	12.3	234	18	4	10	50	4.43
205	73	30.7	3	3.29	210	0.0156667	0	2	1					6		14	1	132	142	106	90	1	182	2.02	2	3	131	102	144	1	32.79	9.46	196	10	4	5	0	0.26
206	62	28.3	1	34.1	100	0.341	0	1	1					6		17	0	146	141	101	50	1	65	1.3	2	3	133	76	141	1	34	14	175	1	1	11	50	0.5
207	77	35.4	3	1.09	100	0.0109	0	1	0	9.3	2.8	157	21	3	100	5	0	137	136	83	60	1	78	1.3	2	3	131	76	137	1				17	2	9	50	0
208	66	25.4	2	6.8	95	0.0715789	0	1	1					6		13	1	127	142	83	60	1	65	1.08	2	3	124	88	139	1	16.98	9.92	291	11	4	22	0	0.38
209	68	32	2	3.39	80	0.042375	0	1	1					6		10	0	161	138	103	60	1	46	0.76	3	4	158	90	136	1	17.2	10.45	487	9	2	14	0	0.59
210	67	31.02	2	5.07	90	0.0563333	0	2	0	15	6	219	21	6	30	23	0	147	140	95	60	1	64	1.06	3	4	139	79	141	1	14.1	3.77	196	25	6	17	30	0.77
211	76	26.15	3	5.12	80	0.064	0	2	1				16	4	0	9	1	168	140	91	30	1	48	1.6	3	2	162	81	142	1	7.27	1.76	40	25	6	13	30	1.15
212	81	20.05	3	6.8	80	0.085	0	2	1					6		12	1	150	138	67	30	1	50	1.66	3	4	107	76	131	1	7.89	4.1	121	7	0	5	30	2.56
213	78	24	3	9.85	90	0.109444	0	2	1					6		15	1	160	138	79	45	1	60	1.33	3	4	155	77	137	1	24.17	10.3	131	19	2	12	0	1.83	20.45	12.24	122	11	3	5	30	0.39
214	67	27.68	3	4.14	120	0.0345	0	2	0	12.1	3.5	217	13	1	300	17	1	146	137	85	90	1	102	1.13	3	4	149	102	141	1	14.05	7.7	159	13	6	20	30	3.76	4	2	280	7	2	8	50	0.77
215	74	40.4	3	9.91	110	0.0900909	0	2	1					6		9	1	136	142	115	90	1	90	1	2	3	121	94	146	1	6.9	1.4	108	15	3	15	0	2.86
216	69	27.1	3	13.6	100	0.136	0	1	1					6		10	1	146	138	83	60	1	78	1.3	2	3	107	79	142	1	6.52	2.81	36	12	3	14	0	0.29
217	80	21.67	3	3.89	90	0.0432222	0	1	0	17.4	8.4	515		3	150	16	0	149	139	121	45	1	67	1.48	2	3	135	121	138	1	8.56	6.19	395	5	4	5	30	0.41	15	2.75	115	14	3	10	30	0.09
218	71	23.3	3	1.75	80	0.021875	0	1	1					6		11	1	93	140	70	30	1	50	1.66	2	3	94	63	135	1	5.49	3.13	199	18	6	6	30	0
219	82	24.73	3	5.61	90	0.0623333	0	1	1					6		13	0	120	138	90	40	1	62	1.55	2	3	116	73	136	1				19	2	5	100	0.49
220	79	25.8	2	12	130	0.0923077	0	1	1					6		10	1	151	138	78	75	1	105	1.4	2	4	140	93	140	1	16.16	6.84	145	14	4	6	0	0.2
221	68	28	3	7.88	80	0.0985	0	1	1					6		14	1	140	139	60	40	1	55	1.375	2	3	108	72	138	1
222	69	33.06	2	3.27	100	0.0327	0	2	1					6		12	1	172	137	98	90	0	75	0.83	3	4	161	103	139	1	10.25	4.61	183	11	3	5	0	0.09
223	72	24.45	3	2.84	110	0.0258182	0	2	0	9.93	3.97	130	20	6	150	13	0	141	141	103	60	1	85	1.41	2	3	136	102	142	1	22	15	513	16	5	5	50	0.38
224	70	22	3	8.4	90	0.0933333	0	2	1					6		10	1	133	138	70	35	1	66	1.88	2	3	118	108	143	1								0.36
225	66	26	2	17.7	90	0.196667	0	2	1					6		13	1	136	143	76	35	1	65	1.85	2	3	113	74	140	1	6	2.8	68	8	5	5	50	0.52
226	66	26	2	8	90	0.0888889	0	2	0	3.28	1.8	123	27	6	500	21	0	153	141	88	40	1	62	1.55	2	3	146	88	137	1	28	18	433	1	0	5	50	0.1
227	74	27.7	2	15.9	80	0.19875	0	2	1					6		20	1	163	139	83	35	1	50	1.42	2	3	148	115	140	1				10	1	17	50	0.45
228	62	29.05	2	12.74	170	0.0749412	0	2	1					6		12	1	148	140	79	75	1	132	1.76	2	3	127	84	139	1	29.8	26.4	187	10	3	20	30	0.2
229	72	19.88	3	14	110	0.127273	0	2	1					6		10	0	137	143	121	60	1	50	0.83	2	3	115	119	138	1
230	73	29.7	2	2.23	85	0.0262353	0	2	1					6		12	1	144	139	90	45	1	45	1	2	3	128	209	144	1
231	69	23.5	2	7	90	0.0777778	0	2	1					6		15	1	136	142	75	45	1	63	1.4	2	3	115	79	141	1	3.15	1.7	38	10	6	5	0	1.9
232	76	24	2	3.5	80	0.04375	0	2	0	6.58	3.57	286	24	6	110	10	0	158	141	76	45	1	57	1.26	2	3	150	72	139	1	9.22	4.19	66	28	5	8	30	0.12	10.5	7.37	181	25	6	5	50	0.23
233	72	31	2	4.9	100	0.049	0	0	1					6		5	0	128	136	73	70	1	80	1.14	4	5	116	65	138	1	14.6	9.89	55	15	3	5	0	0
234	71	39	3	6.25	260	0.0240385	0	0	1					6		8	1	118	139	133	100	1	211	2.11	3	4	73	197	143	1
[truncated: 5 more columns]
